# Supplementary material for: Sagan Dalya Tea, a New “Old” Probable Adaptogenic Drug: Metabolic Characterization and Bioactivity Potentials of Rhododendron adamsii Leaves
Source: Antioxidants (Basel). 2021 May 27;10(6):863. doi: 10.3390/antiox10060863 (PMC8227344; doi:10.3390/antiox10060863)
Supplement: Supplementary file 1 [file antioxidants-10-00863-s001.zip]

Archive with 1 entries (1 files):
- antioxidants-1242661-supplementary.pdf
